# Supplementary material for: Genome‐wide analyses of Liberibacter species provides insights into evolution, phylogenetic relationships, and virulence factors
Source: Mol Plant Pathol. 2020 Feb 28;21(5):716–31. doi: 10.1111/mpp.12925 (PMC7170780; doi:10.1111/mpp.12925)
Supplement: Supplementary file 9 [file MPP-21-716-s009.xlsx]

## Sheet: Sheet1
Table S2. Genome features of Las isolates sequenced in this study
Strain	Genome size (Mb)	No. of Contig	No. of genes	No. of tRNAs	GenBank Accession
CRCFL16	1214363	232	1095	38	VTLW00000000
MFL16	1202209	135	1085	38	VTLX00000000
DUR1TX1	1208988	59	1095	38	VTLT00000000
DUR2TX1	1212737	160	1116	36	VTLS00000000
GFR3TX3	1209840	80	1093	38	VTLR00000000
LBR23TX5	1204744	30	1089	38	VTMB00000000
LBR19TX2	1205029	28	1086	38	VTMA00000000
SGCA16	1214984	35	1098	38	VTLZ00000000
HHCA16	1207113	97	1103	39	VTLY00000000
CHUC	1208447	69	1095	38	VTLV00000000
Mex8	1243125	60	1131	38	VTLU00000000
