# Supplementary material for: Genome‐wide analyses of Liberibacter species provides insights into evolution, phylogenetic relationships, and virulence factors
Source: Mol Plant Pathol. 2020 Feb 28;21(5):716–31. doi: 10.1111/mpp.12925 (PMC7170780; doi:10.1111/mpp.12925)
Supplement: Supplementary file 10 [file MPP-21-716-s010.xlsx]

## Sheet: Sheet1
Table S3. Primers used in this study for qPCR of Sec-dependent effector expression and core SDE confirmation
primer name/gene	F sequence	R sequence	amplification?
CLIBASIA_00185	TCCACATTAGCTGGCTGTGA	TCACCAAGGTCACGTCGATA	yes, DNA only	qPCR
CLIBASIA_00460	GCCTCGTATTGCAACAAAATC	GTACACGGCGGAAGAAGATG	yes	qPCR
CLIBASIA_00520	CCTCTTAGGGAGCTGTGACG	GCAAGTTCCTTAGCGCTGTT	yes	qPCR
CLIBASIA_00530	CTGTGCCGATGACAGGATTA	TGGACCATCCATACGTCTCA	yes	qPCR
CLIBASIA_01000	GGTGGTTCGCCATGTCTTAT	AAAAATATAAATCGAAGCGTAAAAA	no	qPCR
CLIBASIA_02075	AAGTTGGAGAGCGTGCATTT	ATCGCTCGTTGCTCCTCTAA	yes	qPCR
CLIBASIA_02145	CCGAATTTGCTGGTATGGAT	GAGCTTCGCGATCATCTCTT	yes	qPCR
CLIBASIA_03120	ACTCAGATCGCATTGGCTTT	CGATGCAAAGGAGGTAAAGG	yes	qPCR
CLIBASIA_03160	GGTTTTGAACGGAGATCGTG	GACGCCCGTCATAACGTATT	yes	qPCR
CLIBASIA_03230	TGACGGGAATCAGTATCACTTTC	GCTAATGAACTTCAGAATAGCGA	yes	qPCR
CLIBASIA_03295	GAGTGAGTGTCGTTGGAGCA	AGACAACGCCTCTGCTGATT	yes	qPCR
CLIBASIA_04025	GGCATGATACTTTCTTCTTGTGG	TCACCATTCCATCCTCCTTC	yes	qPCR
CLIBASIA_04030	TCCAGTATTTGCAATGGGCACAGC	AAGAGCGACGGGAGCAGGAGGGATA	yes	qPCR
CLIBASIA_04040	AAGCAGCAGAACAAGCAGCAGAAG	ATTGGCTGCTACCGGTACCTCATT	yes	qPCR
CLIBASIA_04055	TTGCTCCGATCTTTGGAACT	GAAATAGCATTTCGAGCTCCTG	yes, DNA only	qPCR
CLIBASIA_04320	AGGAGTCGGTGTCGTAGCAT	GAATCGCAAAATCGCTCTGT	yes	qPCR
CLIBASIA_04405	GAACGCTTTTTGGGATTTGA	TAATTTGATGGGGGCACAGT	yes, DNA only	qPCR
CLIBASIA_04410	CACTGTCTGCGGAAAATGAA	GTAGCGGTGTCCGTTGTTTT	yes, DNA only	qPCR
CLIBASIA_04690	ATGTGGATTGCTCCTTTTGG	AGAATGCCAGGGAATTGAGT	yes, DNA only	qPCR
CLIBASIA_04970	ATGAACACAATGAAGAGAGAAAAA	TGCATAAACCTTTTTACCAATAGC	no	qPCR
CLIBASIA_05320	TCTTAGCTGCCAATGAGCAC	GCCTCCAAAGAGCATAAGCA	yes	qPCR
CLIBASIA_05330	TATAACGTGCGGTGCACAAG	AAAGAATCAAGATTTTCTTTTGCTG	yes, DNA only	qPCR
16S *	GGATAACGCATGGAAACGTGTGCT	AATCCAACGCAGGCTCATCTCTCT	yes	qPCR
0520/25	GAATCTGAGAGAATTACGAC	TCCTACGTACCGTGATAATA	yes	core SDEs
1000 F/R	CCGCTTATCGCATAATTACA	TACACCAAATTAGCCGTTGT	yes	core SDEs
2075 F/R	TTTTGCACATCATCGCCTTA	TTGATTAGCCTCAAGAAGACCT	yes	core SDEs
3230 F/R	TCGGATTCAAGAAGCCATC	GGTTTAGTCAGGTATTGGATGA	yes	core SDEs
4055 F/R	TCATCAATACACGAAGGTCA	TAGCGCATTTTTCTTGTCG	yes	core SDEs
4320 F/R	TCTTCGCTTCTGGTTTACCG	GCAGAGTTGAAATGGGATTGA	yes	core SDEs
4405 F/R	CATGTTTCGATGTATCTCCCAGT	TCACCGTCTACAATGGATGAA	yes	core SDEs
4425 F/R	ATTTTCAAGGGAAGGGGACA	CGGACACACTAGTTCTTGTGCTA	yes
4560 F/R	CAAAAACGCCCAGTACACAC	AGCAACAACCATTGATTAGGG	yes	core SDEs
4410 F/R	ATGTGGGAAATATCGTATCC	TGCTCATCTATTGGAAGTC	yes	core SDEs
5315 F/R	AGTGTCACACGTATTGATTGTG	TGGAGATTGAGATGGGAGAA	yes	core SDEs
5330 F/R	TCCCTATAGGAAGTTTTCTGGA	CGCATTACAAGGGTAAGCATT	yes	core SDEs
5640 F/R	TCCACCCCTGTATAAAAACCA	TCTGTCGGTTGAACTTTGTTG	yes
4865 F/R	ATGCCCGATTGTTATGGTTG	ATACTCGCTTCTCCGCCATT	yes
4585 F/R	TGTTACGGGGAAAATACGAT	TGCTTATTTCGTACGCTGACTT	yes
* 16S primers taken from Yan et al. 2013
