# Supplementary material for: Genome‐wide analyses of Liberibacter species provides insights into evolution, phylogenetic relationships, and virulence factors
Source: Mol Plant Pathol. 2020 Feb 28;21(5):716–31. doi: 10.1111/mpp.12925 (PMC7170780; doi:10.1111/mpp.12925)
Supplement: Supplementary file 11 [file MPP-21-716-s011.xlsx]

## Sheet: Sheet1
Table S4. Predicted horizontally transferred genes in Candidatus Liberibacter asiaticus (Las)
Function	Las_Psy62	Laf_PTSAPSY	Lam_Sao Paulo	Leu_ASNZ1	Lso_Clso-ZC1	Lcr_BT1
ATP/ADP translocase	CLIBASIA_01040	G293_01290	lam_354	C4617_01960	CKC_02520
type II restriction endonuclease	CLIBASIA_02005
hypothetical protein	CLIBASIA_02010
type II restriction endonuclease	CLIBASIA_02015	G293_04570	lam_164
DNA-methyltransferase MKpn2kI	CLIBASIA_02020
extracellular solute-binding protein	CLIBASIA_02250	G293_03560		C4617_03175
AAA proteins	CLIBASIA_02635
hypothetical protein	CLIBASIA_02895
putative restriction endonuclease S subunit	CLIBASIA_03660
glucose/galactose transporter	CLIBASIA_03690	G293_00750	lam_553		CKC_04920	B488_05610
glycosyl transferase family protein	CLIBASIA_04085	G293_04180			CKC_04540	B488_10020
Putative threonine efflux protein	CLIBASIA_04415	G293_00115	lam_810	C4617_03740	CKC_03850
diphosphomevalonate decarboxylase	CLIBASIA_04590	G293_00050	lam_727	C4617_05735	CKC_03825	B488_07260
Mevalonate kinase	CLIBASIA_04595	G293_00045	lam_726	C4617_05730	CKC_03820
Mevalonate kinase	CLIBASIA_04600	G293_00040	lam_725	C4617_05725	CKC_03815	B488_07240
hydroxymethylglutaryl-coenzyme A synthase	CLIBASIA_04605	G293_00035	lam_724	C4617_05720	CKC_03810	B488_07240
isopentenyl pyrophosphate isomerase	CLIBASIA_04610	G293_00030	lam_723	C4617_05715	CKC_03805	B488_07230
hydroxymethylglutaryl-coenzyme A reductase	CLIBASIA_04615	G293_00025	lam_722	C4617_05710	CKC_03800	B488_07220
hypothetical protein	CLIBASIA_04620	G293_00020	lam_721	C4617_05705	CKC_03795
Beta-glucosidase-related glycosidases	CLIBASIA_04860	G293_00130
Beta-glucosidase-related glycosidases	CLIBASIA_04865
ascorbate-specific PTS system enzyme IIC/IIB	CLIBASIA_05380	G293_04500	lam_742	C4617_04375	CKC_04060	B488_06020
hypothetical protein	CLIBASIA_05445
hypothetical protein	CLIBASIA_05490	G293_02265	lam_693	C4617_03310	CKC_01065
hypothetical protein	CLIBASIA_05505		lam_650		CKC_01090
ascorbate-specific PTS system enzyme IIC/IIB	CLIBASIA_05510		lam_649	C4617_03335	CKC_01095
Iron_transport					CKC_01650
Cupredoxin_1					CKC_01655
Iron permease FTR1 family					CKC_01660
Imelysin-like_EfeO					CKC_01665
Dyp-type peroxidase					CKC_01670
