# Supplementary material for: Genome‐wide analyses of Liberibacter species provides insights into evolution, phylogenetic relationships, and virulence factors
Source: Mol Plant Pathol. 2020 Feb 28;21(5):716–31. doi: 10.1111/mpp.12925 (PMC7170780; doi:10.1111/mpp.12925)
Supplement: Supplementary file 12 [file MPP-21-716-s012.xlsx]

## Sheet: Sheet1
Table S5. Predicted SEC dependent effectors (SDEs) in Ca. Liberibacter asiaticus
Psy62	JXGC	YCPsy	SGCA5	TX2351	A4	ISHI-1	FL17	Gxpsy	HHCA	AHCA1	CRCFL16	DUR1TX1	DUR2TX1	GFR3TX3	HHCA16	LBR19TX2	LBR23TX5	MFL16	SGCA16	CHUC	Mex8
CLIBASIA_00185	+	+	+	+	+	+	+	+	+	+	+	+	+	+	+	+	+	+	+	+	+	Core
CLIBASIA_00460	+	+	+	+	+	+	+	+	+	+	+	+	+	+	+	+	+	+	+	+	+	Core
CLIBASIA_00520	+	+	+	+	+	+	+	+	+	+	+	+	+	+	+	+	+	+	+	+	+	Core
CLIBASIA_00525	+	+	+	+	+	+	+	+	+	+	+	+	+	+	+	+	+	+	+	+	+	Core
CLIBASIA_00530	+	+	+	+	+	+	+	+	+	+	+	+	+	+	+	+	+	+	+	+	+	Core
CLIBASIA_01000	+	+	+	+	+	+	+	+	+	+	+	+	+	+	+	+	+	+	+	+	+	Core
CLIBASIA_02075	+	+	+	+	+	+	+	+	+	+	+	+	+	+	+	+	+	+	+	+	+	Core
CLIBASIA_02145	+	+	+	+	+	+	+	+	+	+	+	+	+	+	+	+	+	+	+	+	+	Core
CLIBASIA_03120	+	+	+	+	+	+	+	+	+	+	+	+	+	+	+	+	+	+	+	+	+	Core
CLIBASIA_03160	+	+	+	+	+	+	+	+	+	+	+	+	+	+	+	+	+	+	+	+	+	Core
CLIBASIA_03230	+	+	+	+	+	+	+	+	+	+	+	+	+	+	+	+	+	+	+	+	+	Core
CLIBASIA_03295	+	+	+	+	+	+	+	+	+	+	+	+	+	+	+	+	+	+	+	+	+	Core
CLIBASIA_04025	+	+	+	+	+	+	+	+	+	+	+	+	+	+	+	+	+	+	+	+	+	Core
CLIBASIA_04030	+	+	+	+	+	+	+	+	+	+	+	+	+	+	+	+	+	+	+	+	+	Core
CLIBASIA_04040	+	+	+	+	+	+	+	+	+	+	+	+	+	+	+	+	+	+	+	+	+	Core
CLIBASIA_04055	+	+	+	+	+	+	+	+	+	+	+	+	+	+	+	+	+	+	+	+	+	Core
CLIBASIA_04320	+	+	+	+	+	+	+	+	+	+	+	+	+	+	+	+	+	+	+	+	+	Core
CLIBASIA_04405	+	+	+	+	+	+	+	+	+	+	+	+	+	+	+	+	+	+	+	+	+	Core
CLIBASIA_04410	+	+	+	+	+	+	+	+	+	+	+	+	+	+	+	+	+	+	+	+	+	Core
CLIBASIA_04425	+	+	+	+	+	+	+	+	-	+	+	+	+	+	-	+	+	+	+	+	+
CLIBASIA_04530	+	+	+	+	+	+	+	+	+	+	+	+	+	+	+	+	+	+	+	+	+	Core
CLIBASIA_04560	+	+	+	+	+	+	+	+	+	+	+	+	+	+	+	+	+	+	+	+	+	Core
CLIBASIA_04580	+	+	+	+	+	+	+	+	+	+	+	+	+	+	+	+	+	+	+	+	+	Core
CLIBASIA_04585	-	-	-	-	-	-	-	-	-	-	-	-	-	-	-	-	-	-	-	-	-
CLIBASIA_04690	+	+	+	+	+	+	+	+	+	+	+	+	+	+	+	+	+	+	+	+	+	Core
CLIBASIA_04865	+	+	+	-	+	+	+	+	+	+	+	+	+	+	+	+	+	+	+	+	+
CLIBASIA_04970	+	+	+	+	+	+	+	+	+	+	+	+	+	+	+	+	+	+	+	+	+	Core
CLIBASIA_05315	+	+	+	+	+	+	+	+	+	+	+	+	+	+	+	+	+	+	+	+	+	Core
CLIBASIA_05320	+	+	+	+	+	+	+	+	+	+	+	+	+	+	+	+	+	+	+	+	+	Core
CLIBASIA_05330	+	+	+	+	+	+	+	+	+	+	+	+	+	+	+	+	+	+	+	+	+	Core
CLIBASIA_05640	+	+	+	+	+	-	+	+	+	+	+	+	+	+	+	+	+	+	+	+	+
